# Supplementary material for: Identification and Expression Profile Analysis of the OSCA Gene Family Related to Abiotic and Biotic Stress Response in Cucumber
Source: Biology (Basel). 2022 Jul 28;11(8):1134. doi: 10.3390/biology11081134 (PMC9404750; doi:10.3390/biology11081134)
Supplement: Supplementary file 1 [file biology-11-01134-s001.zip]

Archive with 1 entries (1 files):
- biology-1821388-supplementary.xls
