# Supplementary material for: Identification and Expression Profile Analysis of the OSCA Gene Family Related to Abiotic and Biotic Stress Response in Cucumber
Source: Biology (Basel). 2022 Jul 28;11(8):1134. doi: 10.3390/biology11081134 (PMC9404750; doi:10.3390/biology11081134)
Supplement: Supplementary file 1 [file biology-11-01134-s001.zip › biology-1821388-supplementary.xls]

## Sheet: Sheet1
Table S1. The gene-specific primers used for qRT-PCR.
Gene	Forward primer	Reverse primer
CsOSCA1.1	TTGATGGATGGGCTGGCATTGC	ACCGAGACTTCCTGGATTCATTGC
CsOSCA1.3	CCCGTTGCTCGTTGCCTTACC	GTTCCGTGCTTCGCTCCAGTG
CsOSCA2.1	ACAGCCTATTGCCAGTTCACACTC	TCTGTCACGTTGCTTTCACTCTCG
CsOSCA2.2	ACGCTTGGTGGCTGAAGGAAAG	AACACTACCGCATCCAAACCTGAG
CsOSCA2.3	GCCACCGCATTGCATTTGAACC	GAGACACGAAAAGCCCGAGGAATC
CsOSCA3.1	GCTGATGTGAAGGATGCCTGGAC	GACACCGAACGGAACAATCAGAGG
CsOSCA4.1	ACGGTGGCTCCTCCAGTGATG	AAGAGGCAAGAGAAGGCACCAATC
CsACT3	GAATCCAGCACGATACCA	TCAACCCAAAGGCTAACA
